# Supplementary material for: Pediatric Intensive Care Core Outcomes–a modified Delphi consensus process (PIC-CO)
Source: Crit Care. 2026 Mar 9;30:160. doi: 10.1186/s13054-026-05878-1 (PMC13064096; doi:10.1186/s13054-026-05878-1)
Supplement: Supplementary file 1 — Supplementary Material 1 [file 13054_2026_5878_MOESM1_ESM.xlsx]

## Sheet: Tests screened
Supplementary table 1: Overview of identified questionnaires
Domain	Abbreviation	Name	Authors	Age /Population	Paediatric Validation	Duration (Minutes)	Inclusion / Exclusion criteria	Recommended Time	Availability / costs	Comment	Language
1: Physical function	PEDI-CAT (phys)	Pediatric Evaluation of Disability Inventory (PEDI)-computer adaptive test (CAT)	Haley 2005 [1]	0.5 - 20 Years	yes	15	Inclusion because of Identification of functional delay, examination of improvement for an individual child after intervention, evaluation and monitoring of group progress in program evaluation and research	3, 6, 12 + 24 months	chargeable	Pediatric Evaluation of Disability Inventory (PEDI), originally published in 1992, has been revised as a computer adaptive test (CAT)	English (original); translated versions available in multiple languages (including German)
	PCPC	Pediatric Cerebral Performance Category (PCPC)	Fiser 1992 [2]	0 - 18 years	yes	2	Inclusion, easy to access and comparable	Before stay (o), E (o), 3(o), 6(f), 12(o), + 24 months	for free	The Pediatric Cerebral Performance Category (PCPC) is a 6-point scale that summarizes overall cerebral performance or disability in children after critical illness or injury.	English (original); translated versions available in multiple languages (including German)
	PSQ-DE	Sleep-Disordered Breathing Subscale Version 1.0 GERMAN PSQ-SRBD-Subscale-DE (Kinderärztlicher Schlaffragebogen)	Chervin 2000 [3], Brockmann 2018 [4]	2 - 18 years	yes	5 - 10	Comparability difficult (german)	At the time when the test is required	chargeable	The PSQ-DE Sleep-Disordered Breathing Subscale (PSQ-SRBD) is the German version of the pediatric sleep questionnaire subscale screening for sleep-related breathing disorders such as obstructive sleep apnea.	German (original); German versions available
	SDSC	SDSC (Sleep disturbance scale for children)	Bruni 1996 [5]	6 - 18 years	yes	10 - 15	too specific into sleep disorders	At the time when the test is required	chargeable	Recommendation for persistent sleep disorders	English (original); translated versions available in multiple languages (including German)
	FSS	Functional Status Score	Pollack 2009 [6]	0 - 18 years	yes	5	similar to PCPC but not compatible with PIA network item list	repeatedly over time (baseline, PICU discharge, hospital discharge and follow-up)	for free		English (easy to translate)
2: Cognitive Function	ABAS-3	Adaptive Behavior Assessment System (ABAS)	Harrison 2015	0 - 99 years	yes	15 - 60		At the time/situation when the test is required	chargeable	Adaptive Behavior Assessment System Third Edition (ABAS-3) gives a complete picture of adaptive skills across the lifespan. It is particularly useful for evaluating those with developmental delays, autism spectrum disorder, intellectual disability, learning disabilities, neuropsychological disorders, and sensory or physical impairments.	English (original); translated versions available in multiple languages (including German)
	ATRT-Neuropsychology Tool	ATRT-Neuropsychology Tool	Traunwieser 2022 [7]	pediatric patients with atypical teratoid rhabdoid tumor (ATRT), mostly early childhood	yes	60 - 90	neuropsychological test battery used to assess the cognitive deficits of children who have had an Atypical Teratoid Rhabdoid Tumor (ATRT), exclusion (too specific)	At the time/situation when the test is required	chargeable	Comprehensive neuropsychological test battery tailored for children with atypical teratoid rhabdoid tumor (ATRT) to assess cognitive sequelae after brain tumor treatment.	English (original); translated versions available in multiple languages (including German)
	Bayley Scales	Bayley Scales of Infant and Toddler Development, Fourth Edition	Bayley 2019	1 - 42 months	yes	50 - 90	too specific into toddlers	especially neonatology follow-up care	chargeable		English (original); translated versions available in multiple languages (including German)
	Beery-VMI	Beery-Buktenica Developmental Test of Visual-Motor Integration, 6th ed. 2022.	Beery 2022	0 - 99 years	yes	15	too specific testing only Visual-Motor Integration	At the time when the test is required	chargeable	The Beery Visual-Motor Integration (VMI) test has been helping to assess visual-motor integration for decades.	English (original); translated versions available in multiple languages (including German)
	BUEGA II	BUEGA II Basisdiagnostik umschriebener Entwicklungsstörungen im Grundschulalter, 2021	Esser 2021	6 - 11 years	yes	45 - 60	Exclusion: only covers school-related skills and defined developmental disorders	At the time when the test is required	chargeable	BUEGA-II allows you to assess school-related skills and specific developmental disorders in children aged 6 to 11 in grades 1 to 5. BUEGA-II is a revised and newly standardized edition of the proven BUEGA procedure. In addition to the BUEGA-II total score, the test results can also be used to calculate scores for “intelligence” and ‘reading’ as well as, newly, “language.” Use BUEGA-II to assess t…	German (original); German versions available
	BUEVA III	BUEVA III- Basisdiagnostik umschriebener Entwicklungsstörungen im Vorschulalter,2016	Esser 2016	4 - 6 years	yes	20 - 25	Exclusion: too specific	At the time when the test is required	chargeable	Individual test to determine the stage of development and school readiness, as well as for the early detection of specific developmental disorders and general developmental delays in children between 4;0 and 6;5 years of age.	German (original); German versions available
	CALS	Cognitive and Linguistic Scale (CALS)	Slomine 2008 [8]	0 - 18 years	yes	20 - 30	Exclusion: too specific refers primarily to children with traumatic brain injury	At the time/situation when the test is required	chargeable	The Cognitive and Linguistic Scale (CALS; Slomine et al., 2008) is a measure of cognitive and linguistic recovery following brain injury in children and adolescents. Following initial development, the CALS was administered to a sample of youth at inpatient rehabilitation admission and discharge. Internal consistency and interrater reliability were high. Factor analysis revealed 2 factors (basic r…	English (original); translated versions available in multiple languages (including German)
	D-KEFS	Delis-Kaplan Executive Function System	Delis 2001 [9]	8 - 89 years	yes	10 - 30	Exclusion: too specific	At the time/situation when the test is required	chargeable	The D–KEFS is used to examine higher cognitive functions in children and adults aged 8;0 to 89;0 years. The procedure is used by psychologists, psychiatrists, psychotherapists, neuropsychologists, and special education teachers.	English (original); translated versions available in multiple languages (including German)
	ET6-6	Entwicklungstest für Kinder von 6 Monaten bis 6 Jahren	Petermann 2008	0.5 - 6 years	yes	20 - 50	Exclusion: too specific, Comparability difficult (german)	At the time/situation when the test is required	chargeable	Developmental test for children from 6 months to 6 years that assesses motor, cognitive, language and social development and provides developmental age and quotient scores.	German (original); German versions available
	ET 6-6-R	Entwicklungstest für Kinder im Alter von 6 Monaten bis 6 Jahren - Revision	Petermann 2022	0.5 - 6 years	yes	20 - 50	Exclusion: too specific, Comparability difficult (german)	At the time/situation when the test is required	chargeable	The procedure maps six areas of development in a development profile: physical and fine motor skills, cognitive development, and language development, as well as social development and emotional development based on information provided by parents.	German (original); German versions available
	KABC-II	Kaufman Assessment Battery for Children (KABC-II; Kaufmann & Kaufmann, 2015)	Kaufmann 2015	3 - 18 years	yes	30 - 75	Exclusion: too specific into intellectual abilities	At the time/situation when the test is required	chargeable	The Kaufman Assessment Battery for Children – II (KABC-II) is an individual test for assessing intellectual abilities in children and adolescents aged 3 to 18. The KABC-II represents a significant advancement of the well-known K-ABC with a current theoretical foundation. Use the KABC-II to assess the intellectual abilities of children and adolescents in a flexible and differentiated manner.	English (original); translated versions available in multiple languages (including German)
	KET-KID	Kognitiver Entwicklungstest für das Kindergartenalter, kognitiver Intelligenztest im Kindesalter 2009,	Daseking 2009	3 - 6 years	yes	30	Exclusion: too specific age group	At the time/situation when the test is required	chargeable	Method for assessing a variety of cognitive abilities in 3- to 6-year-olds and mapping their developmental progress. Identify specific cognitive or motor learning disabilities early on for effective intervention planning. The KET-KID is a German-language adaptation and further development of the Cuestionario de Madurez Neuropsicológica Infantil (Questionnaire on Child Neuropsychological Maturity)…	German (original); German versions available
	KFT	Kognitiver Fähigkeitstest für 4. bis 12. Klassen	Heller 2000	5th -12th grade	yes	135	Exclusion: too specific test subject (cognitive ability for school learning)	At the time/situation when the test is required	chargeable	The KFT 4-12+ R is used to differentially determine cognitive ability dimensions that are particularly relevant for school learning. The nine subtests cover the areas of linguistic thinking (V), quantitative (numerical) abilities (Q), and visual (figurative) thinking (N), with processing capacity being the primary focus in line with the Berlin intelligence structure model.	English (original); translated versions available in multiple languages (including German)
	KOPKI 4-6	Fragebogen zur Erfassung kognitiver Prozesse bei 4- bis 6-jährigen Kindern, 2011	Gleißner 2011	4 - 6 years	yes	15 - 25	Exclusion: too specific test subject (cognitive rocesses) and age group	At the time/situation when the test is required	chargeable	Assessment of cognitive processes based on parental assessment in children aged 4 to 6 years. As a screening procedure for identifying children with cognitive development problems and as a supplementary differential diagnostic tool for investigating specific learning disabilities. As an aid in determining the need for general or specific cognitive skills training and for evaluating progress. In r…	German (original); German versions available
	Mullen Scale of Early Learning	Mullen Scale of Early Learning	Mullen 1995	0 - 68 months	yes	15 - 60		At the time/situation when the test is required	chargeable	Mullen Scales of Early Learning is a developmentally integrated system that assesses language, motor, and perceptual abilities, measures cognitive ability and motor development quickly and reliability.	English (original); translated versions available in multiple languages (including German)
	National Institutes of Health (NIH) Toolbox Cognition Measures	National Institutes of Health (NIH) Toolbox Cognition Measures	Weintraub 2013 [10]	3 - 85+ years	yes	30		At the time/situation when the test is required	chargeable	The NIH Toolbox® is a comprehensive set of neuro-behavioral measurements that quickly assess cognitive, emotional, sensory, and motor functions.	English (original); translated versions available in multiple languages (including German)
	Neuropsychological Basic Diagnostic tool based on Cattell-Horn-Carroll's model for intelligence	Neuropsychological Basic Diagnostic tool based on Cattell-Horn-Carroll's model for intelligence	Hoelzle 2023 [11]	school-age children and adolescents	yes			At the time/situation when the test is required	chargeable	The Cattell-Horn-Carroll (CHC) model is a hierarchical theory of intelligence that integrates the work of Raymond Cattell, John Horn, and John Carroll. It classifies cognitive abilities into a three-stratum structure, with a general intelligence factor at the top, followed by broad abilities like fluid reasoning and crystallized intelligence, and then numerous narrow, more specific abilities.	English (original); translated versions available in multiple languages (including German)
	Neuro-QoL Short Form	Neuro-QoL Short Form v2.0 - Pediatric Cognitive Function	Cella 2012 [12]	10 - 17 years (?)	yes	5 - 10	Exclusion: too specific patient group	At the time/situation when the test is required	for free	The pediatric Neuro-QOL is a comprehensive measurement system with acceptable psychometric properties that could be used in computerized adaptive testing.	English (original); translated versions available in multiple languages (including German)
	PROMIS	Patient Reported Outcomes Measurement Information System	Cella 2007 [13]	8 - 17 years	yes	5 - 10		At the time/situation when the test is required	The PROMIS instruments are protected by copyright but may be used freely for non-profit purposes.	The PROMIS test is a system of standardized questions for assessing patient-reported health status that measures physical, mental, and social health. It stands for “Patient-Reported Outcomes Measurement Information System” and is a scientific tool used to measure patients' quality of life, performance, and well-being.	English (original); translated versions available in multiple languages (including German)
	PCPC	Pediatric Cerebral Performance Category (PCPC)	Fiser 1992 [2]	0 - 18 years	yes	2	Inclusion, easy to access and comparable	Before stay (o), E (o), 3(o), 6(f), 12(o) months	for free	The Pediatric Cerebral Performance Category (PCPC) is a scale for assessing cognitive impairment in children following a critical illness or injury.	English (original); translated versions available in multiple languages (including German)
	PEDI-CAT	PEDI-CAT Online-Entwicklungstest | Pediatric Evaluation of Disability Inventory – Computer Adaptive Test	Haley 2005 [1]	0.5 - 20 years	yes	15	Inclusion, especially physically testing	3, 6, 12, + 24 months	chargeable	The Pediatric Evaluation of Disability Inventory – Computer Adaptive Test (PEDI-CAT) is an online parent questionnaire designed to assess performance in activities of daily living and can be used for children and adolescents with disabilities aged between 6 months and 20 years.	German (original); German versions available
	SIF, Scale of Intellectual Functioning	SIF, Scale of Intellectual Functioning	Kaufmann 2015	0 - 18 years*	yes	30 - 60		At the time/situation when the test is required	chargeable	The Scale of Intellectual Functioning (SIF) is a non-verbal scale used to measure a person's intellectual ability, often used in the context of refugee children, as seen in the study by the National Institutes of Health.	English (original); translated versions available in multiple languages (including German)
	Learning Performance (subtest Atlantis)		Kaufmann 2015	school-age children (SIF subtest "Atlantis")				At the time/situation when the test is required		Subtest "Atlantis" from the SIF battery; measures learning performance and associative memory using pictorial material.	English (original); translated versions available in multiple languages (including German)
	SON-R 2 1/2-7	SON R 2 1/2-7 Snijders-Oomen nicht verbaler Intelligenztest - revised 2018	Tellegen 2007	2.6 - 7.11 years	yes	50	Exclusion: too specific patient group	At the time/situation when the test is required	chargeable	The SON-R 2½-7 assesses general intelligence in children between the ages of 2;6 and 7;11 without the use of language. The test is also particularly suitable for assessing the intelligence of children with speech impairments, developmental delays, and low aptitude.	English (original); translated versions available in multiple languages (including German)
	TONI-4	TONI-4: Test of Nonverbal Intelligence, 4th ed.,X.Pro-ed; 2010.	Brown 2010	6 - 89 years	yes	15 - 20	Exclusion: too specific patient group	At the time/situation when the test is required	chargeable	The fully revised Test of Nonverbal Language, Fourth Edition (TONI 4), measures intelligence, aptitude, abstract reasoning, and problem solving, yet requires no reading, writing, speaking, or listening on the examinee's part.	English (original); translated versions available in multiple languages (including German)
	VLMT	VLMT Verbaler Lern- und Merkfähigkeitstest. Beltz; 2001	Helmstaedter 2001	6 - 79 years	yes	20 - 25	Exclusion: too specifictest subjects	At the time/situation when the test is required	chargeable	The VLMT is a test for serial list learning with subsequent distraction, recall after distraction and a half-hour delay, as well as a recognition pass.	English (original); translated versions available in multiple languages (including German)
	WeeFIM	WeeFIM Cognitive Developmental Functional Quotient (DFQ)	Msall 1994 [14]	6 months - 21 years (children and adolescents with disabilities)	yes	15 - 20	Exclusion: too specific patient goup (TBI)	At the time/situation when the test is required		Functional Independence Measure for Children (WeeFIM) is an 18-item, performance based instrument measuring functional skills in self-care, transportation/locomotion, and communication/social domains. The WeeFIM provides an objective measure of a child’s functional abilities, grading performance on specific tasks on an ordinal scale of 1–7 reflecting increasing level of independence / reduced nee…	English (original); translated versions available in multiple languages (including German)
	WISC V	WISC V Wechsler Intelligence Scale for Children, 2016	Wechsler 2017	6 - 17 years	yes	60 - 90	Exclusion: too specific testing method	At the time/situation when the test is required	chargeable	The WISC-V is the latest revision of the world's most widely used intelligence assessment tool for measuring the cognitive abilities of children and adolescents aged 6;0 to 16;11 years. The WISC-V test results enable a well-founded assessment of the child's developmental stage.	English (original); translated versions available in multiple languages (including German)
	WPPSI	WPPSI Wechsler Preschool and Primary Scale of Intelligence,IV. Edition,2018	Wechsler 1967, Wechsler 2018	2.6 - 7.7 years	yes	25 - 55	Exclusion due to specific testing method and too smal patient group	At the time/situation when the test is required	chargeable	The WPPSI-IV is a comprehensive intelligence test procedure for assessing general and specific cognitive abilities in kindergarten and preschool children between the ages of 2;6 and 7;7. This means that the age range has been extended in both directions compared to the previous version. The test results can be used to plan and evaluate support measures and other interventions (e.g., individual ta…	German (original); German versions available
3: Emotion - PTBS and behaviour	IES-R	Impact of Event Scale-revidierte Form	Weiss 2007 [15]	x	no	10	Exclusion due not to be validated for children	At the time/situation when the test is required	for free	The Impact of Event Scale-Revised (IES-R) assesses typical forms of individual reactions or symptoms to extremely stressful events.	English (original); translated versions available in multiple languages (including German)
	SDQ	Strengths and Difficulties Questionnaire (SDQ)	Goodman 1997 [16]	2 - 17 years	yes	10	Inclusion	At the time/situation when the test is required	chargeable	A short questionnaire for assessing emotional and behavioral problems as well as positive behaviors in children and adolescents (ages 2-17). The SDQ questionnaire on strengths and weaknesses—Strengths and Difficulties Questionnaire (SDQ-Deu)—is one of the most widely used methods worldwide for assessing mental health problems in children and adolescents and is often used to diagnose ADHD.	English (original); translated versions available in multiple languages (including German)
	CPSS-5	The child PTDS Symptom Scale for DSM-V (CPSS-V SR)	Foa 2017 [17]	8 - 18 years	yes	30	Exclusion	At the time/situation when the test is required	chargeable	The Child PTSD Symptom Scale for DSM-5 (CPSS-5) is used to measure posttraumatic stress disorder diagnosis and severity in the past month in children aged eight to 18. It contains a trauma screening to assess history of Criterion A traumatic experiences in order to identify an index trauma as well as a 27-item semi-structured interview that includes 20 items assessing DSM-5 PTSD symptoms and seve…	English (original); translated versions available in multiple languages (including German)
	BITSEA	Brief Infant-Toddler Social and Emotional Assessment (BITSEA)	Briggs-Gowa 2004 [18]	12 - 36 months	yes	10 - 15	Exclusion due to the small age range	At the time/situation when the test is required	for free	The Brief Infant-Toddler Social and Emotional Assessment (BITSEA) is an instrument that can be used to briefly screen children’s social or emotional behavior problems and competencies. This brief instrument is based on the Infant Toddler Social Emotional Assessment (ITSEA); both the BITSEA and ITSEA were designed to identify deficits or delays in these domains. Authors advise administering the IT…	English (original); translated versions available in multiple languages (including German)
	MPAI-4	Mayo-Portland Adaptability Inventory	Malec 2000 [19]	children and adolescents with acquired brain injury	yes	10 - 15	Exclusion: too specific patient goup (brain injuries)	At the time/situation when the test is required	chargeable	MPAI-4 stands for Mayo-Portland Adaptability Inventory – 4th Edition, a tool for assessing the challenges and progress of people with acquired brain injuries.	English (original); translated versions available in multiple languages (including German)
	CRIES-8	Child Revised Impact of Events Scale (CRIES)	Perrin 2005 [20]	8 - 18 Jahre	yes	5 - 10	Inclusion	At the time/situation when the test is required	for free	The CRIES-8 trauma screening instrument is suitable for individuals aged 8 years and older. The questionnaire includes 4 intrusion symptoms and 4 avoidance symptoms. The CRIES-8 performs just as well as the CRIES-13, and therefore it is recommended to use the CRIES-8.	English (original); translated versions available in multiple languages (including German)
	CRIES-13	Child Revised Impact of Events Scale (CRIES)	Perrin 2005 [20]	8 - 18 Jahre	yes	10	Excluion	At the time/situation when the test is required	for free	Full version: Covers 13 symptoms covering the four subscales of intrusion, avoidance, hyperarousal, and negative effects on cognition and emotion. More comprehensive: Covers the full range of symptoms, including arousal reactions, which are important in the diagnosis of PTSD.	English (original); translated versions available in multiple languages (including German)
	CATS	Child and Adolescent Trauma Screening	Sachser 2017 [21]	7 - 17 years	yes	15	Inclusion	At the time/situation when the test is required	for free	The CATS questionnaire is a short, freely accessible screening tool based on the DSM-5 criteria for post-traumatic stress disorder (PTSD). The questionnaire records potentially traumatic events and post-traumatic stress symptoms. There is a self-assessment version and a caregiver version.	English (original); translated versions available in multiple languages (including German)
	CAPS-CA-5	Clinician-Administered PTSD Scale nach DSM-5 (CAPS-CA-5)	Weathers 2018 [22]	7 - 18 years	yes	45 - 60		At the time/situation when the test is required	chargeable	The CAPS-CA-5 is a structured clinical interview for diagnosing post-traumatic stress disorder in children and adolescents. It is based on the criteria of the DSM-5 and is suitable for ages 7 and up.	English (original); translated versions available in multiple languages (including German)
	PEDS-ES	Pediatric Emotional Distress Scale – Early Screener	Saylor, 1999 [23]	2 - 10 years	yes	3 - 5		At the time/situation when the test is required	for free	A screening procedure for assessing emotional distress following potentially traumatic events.	English (original); translated versions available in multiple languages (including German)
	Kinder DIPS	Kinder-DIPS: Diagnostisches Interview bei psychischen Störungen im Kindes- und Jugendalter	Schneider 2018	6 - 18 years	yes	45 - 60	Exclusion due to duration	At the time/situation when the test is required	chargeable	The Children's DIPS OA is a structured clinical interview for the diagnosis of mental disorders. There is a children's version and a parents' version. The Children's DIPS OA can be used with parents of children aged between six and eight and with children and adolescents themselves aged between eight and 18. The Children's DIPS OA enables the recording of lifetime diagnoses, current and previous …	German (original); German versions available
	ETI-KJ	Essener Trauma – Inventar für Kinder und Jugendliche	Tagay 2011 [24]	6 - 17 years	yes	20 - 30	Exclusion due to only german version /not comparable	At the time/situation when the test is required	chargeable	A standardised German-language procedure for recording potentially traumatic events and post-traumatic symptoms in children and adolescents.	German (original); German versions available
	IBS-A-KJ	Interviews zu Belastungsstörungen bei Kindern und Jugendlichen	Steil 2006	7 - 16 years	yes	30 - 60	Exclusion due to duration	At the time/situation when the test is required	chargeable	The Interview for Posttraumatic Stress Disorder in Children and Adolescents (IBS-P-KJ) is a structured clinical interview that assesses the presence of trauma as defined by the DSM-IV, PTSD, and the frequency and intensity of symptoms of the disorder according to the DSM-IV in children and adolescents.	German (original); German versions available
	YCPC	Young Child PTSD Checklist	Scheeringa 2019 [25]	1 - 6 years	yes	20	Exclusion due to small age group	At the time/situation when the test is required	for free ?	The YCPC is a screening tool for children between the ages of one and six and meets the criteria developed by Scheeringa (1995, 2001, 2003, 2011) for preschool children.	English (original); translated versions available in multiple languages (including German)
	CDES/CPTSI	The Child Dissociative Experience Scale and Post-Traumatic Stress Inventory (CDES/PTSI)	Ahmad 2000 [26]	7/8 - 18 years	yes	25 - 35	Exclusion	At the time/situation when the test is required	for free	Questionnaire for children on dissociative experiences and post-traumatic symptoms	English (original); translated versions available in multiple languages (including German)
	PROPS/CROPS	PROPS – Parent Report of Post-Traumatic Symptoms and CROPS – Child Report of Post-Traumatic Symptoms	Greenwald 1999 [27]	6 - 18 years	yes	10 - 1	Exclusion	At the time/situation when the test is required	chargeable	The PROPS (parent) and CROPS (child) checklists assess post-traumatic symptoms after potentially traumatic events and are used as brief screening tools for PTSD symptoms.	English (original); translated versions available in multiple languages (including German)
	CBCL	Child Behavior Checklist	Achenbach 2001, Döpfner 2014	6 - 18 years	yes	15 - 20	Exclusion due to the age-specific division and due to the duration	At the time/situation when the test is required	chargeable	Assessment of the behaviour and experiences of children and adolescents	English (original); translated versions available in multiple languages (including German)
	TSC-KJ	Trauma-Symptom-Checkliste für Kinder und Jugendliche	Briére 1996	8 - 21 years	yes	20	Exclusion: too specific patient group	At the time/situation when the test is required	chargeable	The Trauma Symptom Checklist for Children and Adolescents (TSC-KJ) is a tool for assessing the presence and severity of trauma-related symptoms in children and adolescents. The self-assessment tool comprises six clinical scales (depression, anger, anxiety, dissociation, post-traumatic stress and sexually abnormal behaviour) and thus covers a wide range of possible symptoms following trauma.	Available in English, Italian, Dutch, Norwegian, Swedish and Czech. An electronic version is also available in Dutch, Swedish and Czech.
	CAB	The Cognitive Assessment Battery (CAB)	Sanders 1995 [28]	> 18 /21 years	no	x	Exclusion due to	x	chargeable	CAB consists of six short tests covering the cognitive domains of speed/attention, episodic memory, visuospatial functions, language and executive functions. It takes about 20 minutes to carry out and provides a quick overview of the patient's cognitive profile. It is an FDA-registered Class II SaMD medical device designed for health professionals and researchers. It provides a comprehensive set …	English (original); translated versions available in multiple languages (including German)
	ITQ-CA	International Trauma Questionnaire Child and Adolescent Version (ITQ-CA)	Cloitre 2018 [29]	7 - 17 years	yes	10	Exclusion	At the time/situation when the test is required	for free	This International Trauma Questionnaire Child and Adolescent Version (ITQ-CA) is a brief, simply-worded measure of Posttraumatic Stress Disorder and Complex Posttraumatic Stress Disorder symptoms for use with people aged 7 to 17 years. ​As with the International Trauma Questionnaire, the ITQ-CA was developed to be consistent with the organizing principles of the ICD-11, as set forth by the World …	English (original); translated versions available in multiple languages (including German)
	UCLA-RI-5	UCLA Child/Adolescent PTSD Reaction Index for DSM-5	Rolon-Arroyo 2020 [30]	7 - 18/21 years	yes	20 - 30	Exclusion	At the time/situation when the test is required	chargeable	The UCLA Child/Adolescent PTSD Reaction Index for DSM-5 (PTSD-RI) is the revision of the UCLA Child/Adolescent PTSD Reaction Index for DSM-IV. It is designed for use with school-age children and adolescents. The DSM-5 version is a semi-structured clinician interview that assesses a child's trauma history and the full range of DSM-5 PTSD symptoms and diagnostic criteria. This measure consists of s…	English (original); translated versions available in multiple languages (including German)
4: Emotion - Anxiety/ Depression	CADS-25 /CADS 47	Revised Children’s Anxiety and Depression Scale (RCADS)	Chorpita 2000 [31]	8 - 18 years	yes	5 - 10/10 - 15	Inclusion	after discharge /follow up care	for free	The Revised Child Anxiety and Depression Scale – Child version (RCADS-Child) is a 47-item self-report questionnaire designed to assess symptoms of anxiety and depression in children and adolescents aged 8 to 18 years.	English (original); translated versions available in multiple languages (including German)
	Kidscreen	KIDSCREEN	Ravens-Sieberer 2001 [32]	8 - 18 years	yes	5 - 10 - 20	Exclusion	At the time/situation when the test is required	for free	The three KIDSCREEN questionnaire versions were designed to measure the health-related quality of life of children and adolescents aged 8 to 18, regardless of their current state of health. In addition to a self-assessment version that can be completed by the child/adolescent themselves, there is also a third-party assessment version for parents or other caregivers. The questionnaires can be used…	English (original); translated versions available in multiple languages (including German)
	SDQ	Strengths and Difficulties Questionnaire (SDQ)	Goodman 1997 [16]	2 - 17 years	yes	10	Inclusion	At the time/situation when the test is required	chargeable	A short questionnaire for assessing emotional and behavioral problems as well as positive behaviors in children and adolescents (ages 2-17). The SDQ questionnaire on strengths and weaknesses—Strengths and Difficulties Questionnaire (SDQ-Deu)—is one of the most widely used methods worldwide for assessing mental health problems in children and adolescents and is often used to diagnose ADHD.	English (original); translated versions available in multiple languages (including German)
	GAD-7	Generalizied Anxiety Disorder Scale (GAD-7)	Spitzer 2006 [33]	11+ years	no	5	Exclusion: refers only to anxiety disorders	At the time/situation when the test is required	for free	GAD-7 is a 7-question questionnaire designed to identify generalised anxiety disorders and assess the severity of anxiety.	English (original); translated versions available in multiple languages (including German)
	CBCL	Child Behavior Checklist	Achenbach 2001 Döpfner 2014	6 - 18 years	yes	15 - 20	Exclusion due to the age-specific division and due to the duration	At the time/situation when the test is required	chargeable	Assessment of the behaviour and experiences of children and adolescents	English (original); translated versions available in multiple languages (including German)
5: Quality of Life, Participation, Social Relationships, Mental Health	PedsQL	Pedatric quality of Life Inventory	Varni 1999 [34]	2 - 18 years	yes	5 - 10	Inclusion	after discharge /follow up care	for free (non-commercial research use)	The Pediatric Quality of Life Inventory (PedsQL) is a modular instrument that measures health-related quality of life in children and adolescents across physical, emotional, social and school functioning.	English (original); translated versions available in multiple languages (including German)
	SDQ	Strengths and Difficulties Questionnaire (SDQ)	Goodman 1997 [16]	2 - 17 years	yes	10	Inclusion	At the time/situation when the test is required	chargeable	A short questionnaire for assessing emotional and behavioral problems as well as positive behaviors in children and adolescents (ages 2-17). The SDQ questionnaire on strengths and weaknesses—Strengths and Difficulties Questionnaire (SDQ-Deu)—is one of the most widely used methods worldwide for assessing mental health problems in children and adolescents and is often used to diagnose ADHD.	English (original); translated versions available in multiple languages (including German)
6: Family function	FaBel	Der Familien Belastungsfragebogen	Ravens-Sieberer 2001 [35]	no age	family based	10 - 15	Inclusion	After discharge /Follow Up Care	chargeable	FaBel questionnaire (Family Burden Questionnaire): This is the German version of the Impact on Family Scale (IFS). It is used for self-assessment of the burden that a child's chronic illness or disability places on the entire family.	German (original); German versions available
	PSS	Perceived Stress Scale	Cohen 1983 [36]	no age	no	10 - 15	Exclusion	At the time/situation when the test is required	for free	A ‘PSS psych test’ usually refers to the Perceived Stress Scale (PSS), a common method for measuring subjective stress perception. It is a questionnaire that asks people about their feelings over a certain period of time (usually the last month) by assessing the uncontrollability, unpredictability and overwhelming nature of life. There are different versions, such as the PSS-10 (10 questions) and…	English (original); translated versions available in multiple languages (including German)
	Impact on Family	Impact on Family Scale (= FaBel)	Stein 1980 [37]	no age	family based	10	Exclusion, due to the german Version FaBel	After discharge /Follow Up Care	for free	The Impact on Family Scale measures the perceived burden and impact of a child’s chronic illness or disability on the family as a whole.	German (original); German versions available
	PCL-5	PTSD Checklist for DSM-5 (PCL-5)	Weathers 2013	18+	no	5 - 10	Exclusion: age	At the time/situation when the test is required	for free	The PTSD Checklist for DSM-5 (PCL-5) is a 20-item self-report measure of PTSD symptoms corresponding to DSM-5 criteria and is used to monitor symptom severity and treatment response.	English (original); translated versions available in multiple languages (including German)

## Sheet: References
Reference number	Citation
1.	Haley SM, Ni P, Fragala-Pinkham MA, Skrinar AM, Corzo D: A computer adaptive testing approach for assessing physical functioning in children and adolescents. Dev Med Child Neurol 2005, 47(2):113–120.
2.	Fiser DH: Assessing the outcome of pediatric intensive care. J Pediatr 1992, 121(1):68–74.
3.	Chervin RD, Hedger K, Dillon JE, Pituch KJ: Pediatric sleep questionnaire (PSQ): validity and reliability of scales for sleep-disordered breathing, snoring, sleepiness, and behavioral problems. Sleep Med 2000, 1(1):21–32.
4.	Brockmann PE, Peters T, Poets CF, Wilhelm B, Weyer-Elberich V, Urschitz MS: Influence of age and gender on reference values for common pediatric sleep questionnaires: Results from a community-based study. Int J Pediatr Otorhinolaryngol 2018, 109:127–132.
5.	Bruni O, Ottaviano S, Guidetti V, Romoli M, Innocenzi M, Cortesi F, Giannotti F: The Sleep Disturbance Scale for Children (SDSC). Construction and validation of an instrument to evaluate sleep disturbances in childhood and adolescence. J Sleep Res 1996, 5(4):251–261.
6.	Pollack MM, Holubkov R, Glass P, Dean JM, Meert KL, Zimmerman J, Anand KJ, Carcillo J, Newth CJ, Harrison R et al: Functional Status Scale: new pediatric outcome measure. Pediatrics 2009, 124(1):e18–28.
7.	Traunwieser T, Loos E, Nemes K, Kandels D, Neumayer P, Neumann-Holbeck A, Lüttich P, Baust K, Faulstich-Ritter K, John R et al: ATRT-02. Neuropsychological function in infant atypical teratoid/rhabdoid tumor versus low-grade glioma survivors reflects tumor malignancy and multimodal treatment. Neuro Oncol 2022, 24(Suppl 1):i1–2.
8.	Slomine B, Eikenberg J, Salorio C, Suskauer S, Trovato M, Christensen J: Preliminary evaluation of the Cognitive and Linguistic Scale: a measure to assess recovery in inpatient rehabilitation following pediatric brain injury. J Head Trauma Rehabil 2008, 23(5):286–293.
9.	Delis DC, Kaplan E, Kramer JH: Delis-Kaplan Executive Function System (D–KEFS). APA Psych Tests 2001.
10.	Weintraub S, Dikmen SS, Heaton RK, Tulsky DS, Zelazo PD, Bauer PJ, Carlozzi NE, Slotkin J, Blitz D, Wallner-Allen K et al: Cognition assessment using the NIH Toolbox. Neurology 2013, 80(11 Suppl 3):S54–64.
11.	Hoelzle J, Simons M, Meyer G, McGrew K: Neuropsychological Assessment and the Cattell–Horn–Carroll (CHC) Model. In. 55 City Road, London: SAGE Publications Ltd; 2023.
12.	Cella D, Lai JS, Nowinski CJ, Victorson D, Peterman A, Miller D, Bethoux F, Heinemann A, Rubin S, Cavazos JE et al: Neuro-QOL: brief measures of health-related quality of life for clinical research in neurology. Neurology 2012, 78(23):1860–1867.
13.	Cella D, Yount S, Rothrock N, Gershon R, Cook K, Reeve B, Ader D, Fries JF, Bruce B, Rose M: The Patient-Reported Outcomes Measurement Information System (PROMIS): progress of an NIH Roadmap cooperative group during its first two years. Med Care 2007, 45(5 Suppl 1):S3–s11.
14.	Msall ME, DiGaudio K, Rogers BT, LaForest S, Catanzaro NL, Campbell J, Wilczenski F, Duffy LC: The Functional Independence Measure for Children (WeeFIM). Conceptual basis and pilot use in children with developmental disabilities. Clin Pediatr (Phila) 1994, 33(7):421–430.
15.	Weiss DS: The Impact of Event Scale: Revised. In: Cross-Cultural Assessment of Psychological Trauma and PTSD. Edited by Wilson JP, Tang CS-k. Boston, MA: Springer US; 2007: 219–238.
16.	Goodman R: The Strengths and Difficulties Questionnaire: a research note. J Child Psychol Psychiatry 1997, 38(5):581–586.
17.	Foa EB, Asnaani A, Zang Y, Capaldi S, Yeh R: Psychometrics of the Child PTSD Symptom Scale for DSM-5 for Trauma-Exposed Children and Adolescents. J Clin Child Adolesc Psychol 2018, 47(1):38–46.
18.	Briggs-Gowan MJ, Carter AS, Irwin JR, Wachtel K, Cicchetti DV: The Brief Infant-Toddler Social and Emotional Assessment: screening for social-emotional problems and delays in competence. J Pediatr Psychol 2004, 29(2):143–155.
19.	Malec JF, Moessner AM, Kragness M, Lezak MD: Refining a measure of brain injury sequelae to predict postacute rehabilitation outcome: rating scale analysis of the Mayo-Portland Adaptability Inventory. J Head Trauma Rehabil 2000, 15(1):670–682.
20.	Perrin S, Meiser-Stedman R, Smith P: The Children's Revised Impact of Event Scale (CRIES): Validity as a Screening Instrument for PTSD. Behavioural and Cognitive Psychotherapy 2005, 33(4):487–498.
21.	Sachser C, Berliner L, Holt T, Jensen TK, Jungbluth N, Risch E, Rosner R, Goldbeck L: International development and psychometric properties of the Child and Adolescent Trauma Screen (CATS). J Affect Disord 2017, 210:189–195.
22.	Weathers FW, Bovin MJ, Lee DJ, Sloan DM, Schnurr PP, Kaloupek DG, Keane TM, Marx BP: The Clinician-Administered PTSD Scale for DSM-5 (CAPS-5): Development and initial psychometric evaluation in military veterans. Psychol Assess 2018, 30(3):383–395.
23.	Saylor CF, Swenson CC, Reynolds SS, Taylor M: The pediatric emotional distress scale: a brief screening measure for young children exposed to traumatic events. J Clin Child Psychol 1999, 28(1):70–81.
24.	Tagay S, Düllmann S, Hermans E, Repic N, Hiller R, Senf W: [The Essen Trauma-Inventory for children and adolescents (ETI-CA)]. Z Kinder Jugendpsychiatr Psychother 2011, 39(5):323–340.
25.	Scheeringa MS: Development of a Brief Screen for Symptoms of Posttraumatic Stress Disorder in Young Children: The Young Child PTSD Screen. J Dev Behav Pediatr 2019, 40(2):105–111.
26.	Ahmad A, Sundelin-Wahlsten V, Sofi MA, Qahar JA, von Knorring AL: Reliability and validity of a child-specific cross-cultural instrument for assessing posttraumatic stress disorder. Eur Child Adolesc Psychiatry 2000, 9(4):285–294.
27.	Greenwald R, Rubin A: Assessment of Posttraumatic Symptoms in Children: Development and Preliminary Validation of Parent and Child Scales. Research on Social Work Practice 1999, 9(1):61–75.
28.	Sanders B, Becker-Lausen E: The measurement of psychological maltreatment: early data on the Child Abuse and Trauma Scale. Child Abuse Negl 1995, 19(3):315–323.
29.	Cloitre M, Shevlin M, Brewin CR, Bisson JI, Roberts NP, Maercker A, Karatzias T, Hyland P: The International Trauma Questionnaire: development of a self-report measure of ICD-11 PTSD and complex PTSD. Acta Psychiatrica Scandinavica 2018, 138(6):536–546.
30.	Rolon-Arroyo B, Oosterhoff B, Layne CM, Steinberg AM, Pynoos RS, Kaplow JB: The UCLA PTSD Reaction Index for DSM-5 Brief Form: A Screening Tool for Trauma-Exposed Youths. J Am Acad Child Adolesc Psychiatry 2020, 59(3):434–443.
31.	Chorpita BF, Yim L, Moffitt C, Umemoto LA, Francis SE: Assessment of symptoms of DSM-IV anxiety and depression in children: a revised child anxiety and depression scale. Behav Res Ther 2000, 38(8):835–855.
32.	Ravens-Sieberer U, Gosch A, Abel T, Auquier P, Bellach BM, Bruil J, Dür W, Power M, Rajmil L: Quality of life in children and adolescents: a European public health perspective. Soz Praventivmed 2001, 46(5):294–302.
33.	Spitzer RL, Kroenke K, Williams JB, Löwe B: A brief measure for assessing generalized anxiety disorder: the GAD-7. Arch Intern Med 2006, 166(10):1092–1097.
34.	Varni JW, Seid M, Rode CA: The PedsQL: measurement model for the pediatric quality of life inventory. Med Care 1999, 37(2):126–139.
35.	Ravens-Sieberer U, Morfeld M, Stein REK, Jessop DJ, Bullinger M, Thyen U: Der Familien-Belastungs-Fragebogen (FaBel-Fragebogen). Testung und Validierung der deutschen Version der „Impact on Family Scale” bei Familien mit behinderten Kindern 2001, 51(9/10):384–393.
36.	Cohen S, Kamarck T, Mermelstein R: A global measure of perceived stress. J Health Soc Behav 1983, 24(4):385–396.
37.	Stein RE, Riessman CK: The development of an impact-on-family scale: preliminary findings. Med Care 1980, 18(4):465–472.
